# Supplementary material for: Power motivation arousal promotes prosocial behavior in the dictator game depending on social presence
Source: PLoS One. 2022 Nov 4;17(11):e0277294. doi: 10.1371/journal.pone.0277294 (PMC9635729; doi:10.1371/journal.pone.0277294)
Supplement: S1 Data — (CSV) [file pone.0277294.s001.csv]

Number	Sex	Age	p1_1	p1_2	p1_3	p1_4	p1_5	p1_6	p1_7	p2_1	p2_2	p2_3	p2_4	p2_5	p2_6	p3_1	p3_2	p3_3	p3_4	p3_5	p3_6	p4_1	p4_2	p4_3	p4_4	p4_5	p4_6	p4_7	p5_1	p5_2	p5_3	p5_4	p5_5	p5_6	p5_7	p6_1	p6_2	p6_3	p6_4	p6_5	p6_6	p6_7	p7_1	p7_2	p7_3	p7_4	p7_5	p7_6	p7_7
1	2	21	0	1	0	1	0	0	1	1	1	1	0	1	0	0	1	0	1	0	0	1	0	0	1	0	0	1	1	0	0	0	0	0	1	0	1	1	0	0	0	0	0	1	0	1	0	1	1
2	1	19	0	1	1	1	0	1	0	1	0	1	1	0	1	0	0	0	1	0	0	0	1	0	0	1	0	0	1	1	0	0	1	0	1	0	1	1	0	1	0	0	0	1	0	1	0	0	1
3	1	22	0	0	0	0	0	1	1	0	1	0	0	1	0	0	0	0	1	1	0	1	1	0	1	0	0	1	1	1	1	0	1	0	1	0	1	1	0	1	1	0	1	0	1	0	1	0	1
4	1	19	0	0	0	0	0	1	1	0	1	1	0	0	1	0	0	0	0	0	0	1	1	0	1	1	0	1	0	1	1	1	0	1	0	0	1	1	1	1	1	0	0	0	1	0	1	1	0
5	1	20	0	0	1	0	0	0	1	1	1	0	0	0	1	0	0	0	1	0	1	0	0	0	1	1	0	1	0	1	0	0	0	0	1	0	0	0	1	1	0	0	0	1	0	1	0	0	1
6	2	20	1	1	0	1	0	0	1	1	1	1	0	1	1	0	1	1	1	1	0	1	0	0	1	0	0	1	0	1	1	0	1	0	0	0	1	1	0	1	1	0	1	0	1	0	1	1	0
7	1	20	0	0	0	0	1	0	0	0	1	1	0	0	0	0	0	0	1	0	0	0	0	0	1	1	0	1	1	0	0	0	1	0	1	0	1	1	0	0	0	0	0	0	0	1	0	1	1
8	1	18	1	0	0	0	0	1	0	0	0	0	0	0	1	0	0	0	1	0	0	0	1	0	1	1	0	1	1	0	0	0	0	0	1	0	1	1	0	0	0	0	0	0	0	1	0	0	1
9	2	19	0	0	1	0	1	0	0	0	1	0	0	0	1	0	1	1	1	1	0	0	1	0	1	0	0	0	1	0	0	0	0	0	0	0	1	1	0	1	1	0	0	0	1	0	0	0	0
10	1	20	1	0	1	0	1	1	1	0	1	0	0	0	0	0	0	0	1	0	0	1	0	0	1	0	0	1	1	0	0	0	1	0	1	1	0	1	0	1	0	0	0	1	0	1	0	1	1
11	1	19	1	0	1	0	0	1	1	0	1	1	1	1	1	0	0	0	1	0	1	1	1	0	1	1	0	0	1	0	1	0	1	0	1	0	1	1	0	1	1	0	1	0	0	1	0	0	1
12	2	19	0	0	1	0	1	0	0	1	1	1	0	1	0	0	1	1	1	1	0	1	1	0	1	0	0	1	1	0	0	0	0	0	1	0	1	1	0	0	0	1	0	1	0	1	0	1	1
13	1	19	0	0	1	1	0	1	1	1	1	1	0	1	1	1	0	0	0	0	1	1	1	0	1	1	0	1	1	0	1	0	0	0	1	0	1	1	1	1	0	0	0	1	0	1	0	0	0
14	2	20	0	0	0	0	1	0	0	0	1	0	0	0	0	0	1	0	1	0	0	1	0	0	0	0	0	1	1	0	0	0	1	0	0	0	1	1	0	1	1	1	0	0	1	0	1	1	0
15	2	19	1	1	1	0	0	1	0	1	1	1	0	1	1	0	1	0	1	0	1	1	1	0	1	1	0	1	1	0	1	0	0	0	1	1	1	0	1	1	0	0	0	0	1	1	1	0	1
16	2	20	0	0	0	0	0	0	0	0	1	0	0	0	0	1	0	0	0	0	0	1	0	0	1	0	0	1	0	0	0	0	0	0	0	0	1	1	0	0	1	1	0	1	0	1	0	1	1
17	1	19	1	0	1	0	0	1	1	0	0	0	1	0	1	0	0	0	0	1	0	0	0	1	0	1	1	1	1	0	0	0	0	0	1	0	1	1	0	1	1	0	0	1	0	1	0	0	0
18	2	19	0	1	0	1	0	0	1	0	1	0	0	0	1	0	1	1	1	0	0	0	1	1	0	0	0	1	1	1	0	0	0	0	1	0	1	0	1	1	0	0	0	1	0	1	0	0	1
19	1	20	0	1	1	1	1	0	1	1	0	1	0	1	1	0	1	1	1	0	0	0	1	0	1	1	0	1	1	1	1	1	1	0	0	0	1	0	0	1	0	1	1	0	0	0	0	1	1
20	1	20	0	0	0	0	0	0	1	0	1	0	0	0	0	0	1	0	1	0	0	1	0	1	1	0	0	0	1	0	0	1	0	0	1	0	1	0	0	1	0	0	1	0	0	0	0	0	0
21	2	18	0	1	1	1	1	1	1	0	1	0	0	0	1	0	1	0	1	1	1	1	0	0	1	1	0	1	1	1	1	0	0	0	1	0	1	1	0	1	1	0	0	1	0	1	0	0	1
22	2	20	1	0	0	0	0	1	1	0	1	0	0	0	1	0	1	1	1	1	1	0	0	0	1	0	1	1	1	0	0	0	0	0	1	1	0	0	1	0	0	1	1	0	1	0	1	0	1
23	2	20	0	0	0	0	0	0	1	0	1	0	0	1	0	0	1	1	1	0	0	1	0	0	1	0	0	1	1	0	0	0	0	0	1	0	1	1	0	1	1	1	0	1	0	1	0	1	1
24	1	20	1	0	1	0	1	1	0	1	1	1	0	0	1	0	1	0	1	1	0	1	0	0	1	0	0	1	1	0	1	0	0	0	1	0	1	1	0	1	1	0	1	0	1	0	1	0	0
25	1	21	1	0	1	0	1	1	1	0	1	1	1	1	1	0	0	0	1	0	1	1	1	0	0	0	0	0	1	0	0	0	0	0	1	1	1	0	0	1	0	1	0	1	0	0	0	1	1
26	2	18	0	1	0	0	0	0	1	0	1	0	0	0	0	0	1	1	1	1	0	1	0	0	1	0	1	1	1	0	0	0	1	0	0	0	1	1	0	1	1	0	1	0	1	1	0	1	1
27	1	20	0	1	0	0	0	1	1	0	1	0	0	0	0	0	0	1	0	0	0	1	0	1	0	0	1	1	0	0	0	0	0	1	0	1	1	0	0	1	0	0	0	1	0	1	0	1	0
28	2	19	0	0	1	1	1	0	1	0	1	1	0	0	0	0	1	1	1	1	0	1	0	0	1	0	0	1	1	0	0	0	1	0	1	0	1	1	0	1	1	0	0	1	0	1	0	1	1
29	1	20	1	0	0	0	0	1	1	0	0	0	0	0	1	0	0	1	1	1	0	1	0	0	1	0	0	1	1	0	0	0	0	0	1	0	0	1	0	1	0	1	0	0	0	1	0	1	1
30	2	19	1	1	1	1	0	1	1	1	0	1	1	1	1	1	1	1	1	0	1	0	1	1	0	1	0	1	1	1	1	1	1	0	1	0	1	1	0	1	0	0	1	0	1	0	0	0	1
31	1	20	0	0	1	0	1	1	0	0	1	0	0	0	0	0	1	0	1	0	0	1	0	0	1	0	0	1	0	0	1	0	1	0	1	1	0	0	1	0	0	1	1	1	0	1	0	1	1
32	2	22	0	0	1	0	0	1	0	1	0	1	0	0	1	0	0	0	1	0	0	1	1	0	0	0	0	1	1	0	0	0	0	0	1	0	0	0	1	0	0	1	1	0	1	0	0	1	1
33	1	20	0	1	0	1	1	0	0	1	1	0	0	0	0	0	1	0	1	1	0	1	0	0	1	0	0	1	1	0	0	0	0	0	1	0	1	1	0	1	1	1	0	1	0	1	0	0	1
34	1	19	0	0	1	1	0	0	0	1	0	1	0	1	1	0	0	0	1	0	0	0	1	0	1	1	0	1	0	1	0	0	1	0	0	0	1	0	0	1	0	0	0	0	1	1	0	0	0
35	2	19	0	0	0	0	0	1	0	0	0	1	1	1	1	0	0	1	1	1	0	0	1	1	0	1	0	0	0	1	0	0	1	1	0	0	1	1	0	0	0	1	0	0	0	0	0	1	0
36	1	18	0	1	0	0	0	1	0	1	0	0	0	0	0	0	0	0	0	0	0	1	1	0	1	1	1	1	0	0	0	0	0	1	1	1	0	1	0	0	0	0	0	1	0	1	0	1	1
37	1	19	1	0	1	0	0	0	0	0	1	0	0	0	0	1	0	0	0	0	0	1	0	0	1	0	0	0	1	0	0	0	0	0	0	0	0	0	0	0	0	1	0	1	0	1	0	0	0
38	2	18	0	1	1	1	1	1	1	0	1	1	1	1	0	0	1	1	1	1	0	1	1	0	1	0	1	1	1	0	1	1	1	1	1	0	1	1	0	1	1	1	1	1	0	1	0	1	1
39	2	20	0	1	1	0	1	1	1	0	0	0	1	0	1	0	0	0	1	0	1	1	0	0	1	1	0	1	1	0	0	0	0	0	1	0	0	1	0	1	1	0	0	1	0	1	0	1	1
40	1	19	0	0	0	1	0	0	1	0	1	0	0	0	0	0	1	0	1	1	0	0	0	1	0	0	1	1	0	0	0	0	0	0	0	0	1	1	0	1	1	0	0	1	0	1	0	1	1
41	2	20	0	1	1	1	0	0	1	0	1	1	0	0	0	0	1	1	1	1	0	1	0	0	1	0	0	1	1	1	0	0	1	0	1	0	1	1	0	1	1	0	0	0	0	0	0	0	1
42	1	20	0	0	0	0	0	0	1	1	1	0	0	0	0	0	0	0	1	0	0	1	0	0	1	0	0	0	1	1	0	0	0	0	1	0	1	1	0	1	1	0	0	0	0	0	0	1	1
43	1	19	0	0	0	0	1	0	0	1	0	1	1	1	1	0	1	1	1	0	0	1	0	0	1	0	0	1	1	0	0	0	0	0	1	0	0	1	0	1	1	0	0	0	1	0	1	0	1
44	2	19	1	1	1	0	1	0	1	1	1	1	0	1	1	0	1	1	1	1	1	1	0	0	1	1	1	1	1	0	0	0	0	0	1	0	1	1	0	1	1	0	1	1	1	0	0	0	0
45	2	20	1	0	0	0	0	1	1	0	1	1	0	1	1	0	1	0	1	0	0	1	1	0	1	1	0	1	1	1	1	1	1	0	1	0	1	0	1	1	0	0	0	1	0	1	0	1	1
46	2	19	1	0	0	0	0	1	1	0	1	0	0	1	0	0	0	1	1	0	0	1	0	0	1	1	0	1	1	0	0	0	1	0	1	0	0		1	0	1	1	0	1	0	1	0	0	1
47	2	21	0	0	1	0	0	1	0	1	0	0	1	1	1	0	1	1	1	0	1	0	0	0	0	1	0	0	0	1	1	0	1	0	1	0	0	0	1	0	0	1	0	1	0	1	0	1	1
48	1	22	1	0	1	0	0	1	1	0	1	0	1	0	1	0	0	0	1	0	0	1	0	0	1	1	0	0	1	0	0	0	0	0	1	1	0	0	1	1	0	0	0	1	0	1	0	0	1
49	2	18	0	1	1	1	1	1	1	0	1	0	1	0	1	0	1	1	1	1	0	0	1	0	0	1	0	1	1	0	0	0	0	0	1	0	1	1	0	1	1	0	0	0	0	1	0	1	1
50	1	22	1	0	0	0	0	1	1	0	1	1	0	0	1	0	0	0	1	0	1	1	0	0	1	1	0	1	1	0	0	0	1	0	1	0	1	1	0	0	1	0	0	1	0	1	0	0	1
51	2	19	1	0	1	1	1	0	1	0	0	1	1	1	1	0	1	0	1	0	1	1	0	0	1	0	0	1	1	0	0	0	1	0	0	0	1	1	0	1	1	0	0	1	0	1	0	0	0
52	1	20	1	0	0	0	0	1	1	0	1	0	0	0	0	0	0	0	0	0	1	1	0	0	1	0	0	1	1	0	0	0	0	0	1	0	0	0	0	0	0	0	0	0	0	0	0	0	0
53	2	20	0	0	0	0	1	0	1	1	0	1	1	1	1	0	1	1	1	1	0	1	0	0	1	0	0	1	1	0	1	0	0	0	1	0	1	0	1	0	0	1	0	1	0	1	0	1	1
54	2	20	1	0	0	0	0	0	1	0	0	1	1	0	1	0	0	0	1	0	0	1	0	0	1	0	0	1	1	0	0	0	0	0	1	0	1	1	0	1	0	0	0	0	1	0	1	0	0
55	1	20	0	1	1	1	1	0	1	0	1	1	0	1	0	0	0	0	1	0	0	1	1	0	0	1	0	1	1	0	0	0	0	0	1	0	1	1	0	1	1	1	0	1	0	1	0	1	1
56	2	20	0	0	1	0	0	0	1	1	1	0	0	0	1	0	0	0	1	1	0	1	0	0	1	0	0	1	1	0	0	0	0	0	1	0	1	1	0	1	1	0	0	0	1	0	1	1	0
57	2	21	1	0	1	1	1	1	1	0	1	1	0	1	1	0	0	0	0	0	1	1	0	0	1	0	0	1	1	0	0	0	1	0	1	0	1	1	0	1	1	0	0	1	0	1	0	1	1
58	2	20	1	1	0	1	0	0	1	0	1	1	0	0	0	0	1	0	1	1	1	0	1	0	0	0	0	1	1	1	0	0	0	0	1	0	0	0	0	1	1	1	0	1	0	0	0	1	1
59	2	18	1	0	0	0	0	0	1	0	1	0	0	0	0	1	0	0	0	0	1	1	0	0	1	0	0	1	1	0	0	0	0	0	0	0	1	1	0	1	0	0	1	0	1	0	0	0	1
60	2	20	1	0	0	0	0	1	0	0	1	0	0	0	0	1	0	0	1	0	1	0	0	1	0	0	0	0	1	0	0	0	0	0	1	1	0	0	1	0	0	0	0	1	0	1	0	0	1
61	1	18	0	1	0	0	0	0	0	0	1	0	0	0	1	0	0	0	1	0	0	1	0	0	1	0	0	1	1	0	1	0	0	0	1	0	1	0	0	0	0	0	0	1	0	1	0	0	1
62	2	18	1	0	0	0	0	1	1	0	0	1	1	1	1	0	0	1	0	0	0	0	0	0	1	0	0	0	1	0	0	0	0	0	1	0	1	1	0	0	0	1	0	1	0	1	0	1	1
63	1	20	1	0	0	1	0	0	1	1	1	1	0	0	0	0	1	0	1	0	1	1	1	0	1	1	0	1	1	0	0	0	0	0	1	0	1	1	0	0	1	0	0	0	1	0	0	0	0
64	2	20	1	0	1	1	1	1	1	0	1	0	0	0	1	0	0	0	0	0	0	1	0	0	1	1	0	1	1	0	0	0	0	0	1	1	0	0	1	1	1	0	0	1	0	1	0	0	1
65	2	20	1	0	0	0	0	0	1	0	1	0	0	0	0	0	1	1	1	0	0	1	0	0	1	0	0	1	1	0	0	0	0	0	0	0	1	1	0	1	1	0	0	1	0	1	0	1	1
66	1	19	1	0	1	1	1	0	1	1	0	1	1	0	1	0	1	0	1	1	0	1	0	0	1	0	0	1	0	1	1	1	1	1	0	0	1	1	0	0	1	0	0	1	0	1	0	1	1
67	1	21	0	0	1	0	1	1	1	0	1	0	0	0	0	0	0	0	0	0	0	1	0	0	1	0	0	1	0	0	0	1	1	1	1	1	1	1	0	1	0	0	0	0	0	0	1	0	1
68	1	20	1		1	1	1	1	1	1	1	1	0	1	1	0	0	0	1	0	0	1	0	0	1	1	0	1	1	1	1	0	1	0	1	0	1	0	1	1	0	0	1	0	0	1	1	0	1
69	2	21	0	0	0	0	0	1	1	1	0	1	1	1	0	0	1	0	1	0	0	1	0	0	1	0	0	1	1	1	1	0	1	0	1	0	1	1	0	1	0	0	0	1	0	1	0	1	1
70	1	19	1	0	0	0	0	1	1	0	1	0	0	1	0	0	1	0	1	0	1	1	1	0	1	0	0	1	0	1	1	0	1	1	0	1	1	0	1	0	0	1	0	1	0	1	0	1
71	2	20	1	0	1	1	1	0	1	0	1	0	0	0	1	0	1	0	0	0	0	1	0	0	1	0	0	1	0	0	0	0	0	0	1	0	0	0	0	0	0	1	1	0	0	0	0	1	0
72	1	22	1	1	0	1	0	1	1	1	0	1	1	1	1	0	1	1	1	1	0	1	0	0	1	0	0	1	1	0	0	0	0	0	1	0	1	1	0	1	1	0	0	1	0	1	0	1	1
73	1	22	1	0	0	0	0	1	0	0	1	0	0	0	1	1	0	0	0	0	1	1	0	0	1	1	0	0	1	0	0	0	0	0	1	1	0	0	1	1	0	0	0	1	0	1	0	0	1
74	2	19	1	0	0	0	0	1	1	1	1	0	0	0	0	0	1	0	1	0	1	1	1	0	1	0	0	1	1	1	1	0	1	1	1	0	1	1	0	1	1	1	0	1	0	1	0	1	1
75	1	20	0	1	1	1	1	0	0	1	0	1	0	0	1	0	0	0	0	0	0	1	0	0	1	0	0	0	1	0	1	0	0	0	1	1	1	0	1	0	0	1	1	0	1	0	1	1	0
76	2	21	1	0	0	0	0	1	1	0	1	0	0	0	0	0	1	0	1	0	0	1	0	0	1	0	0	1	1	0	0	0	0	0	1	0	1	1	0	1	1	0	0	1	0	1	0	1	1
77	2	19	1	0	0	0	0	1	1	0	1	0	0	0	0	1	0	0	0	0	1	1	0	0	1	0	0	1	1	0	0	0	0	0	1	1	0	0	1	0	0	1	0	1	0	1	0	1	1
78	2	21	0	1	0	1	0	0	1	0	1	0	0	0	1	0	1	1	1	1	0	1	0	0	1	0	0	1	1	1	0	0	0	0	1	0	1	1	0	1	1	0	1	1	0	1	0	1	1
79	1	20	1	0	1	1	0	1	1	0	0	1	0	1	1	0	1	1	1	0	1	0	1	1	0	1	1	1	1	0	1	1	0	0	1	0	1	1	0	1	1	0	0	1	0	1	0	0	1
80	1	20	0	1	0	1	0	0	1	0	1	0	0	0	0	0	0	0	1	0	0	0	1	1	0	0	0	1	1	1	0	0	0	0	1	0	1	1	0	0	0	1	0	1	0	1	0	1	0
81	2	19	1	0	0	1	1	1	1	1	1	1	0	0	1	0	1	0	1	1	0	1	0	0	0	1	0	1	1	0	0	0	0	0	1	1	0	0	1	0	0	0	0	1	1	1	0	0	1
82	2	20	0	0	1	1	0	0	0	0	1	1	0	1	1	0	1	1	1	0	0	1	0	0	1	0	0	0	0	1	1	0	1	0	1	0	1	1	0	1	1	0	0	1	1	1	0	1	1
83	2	19	1	0	0	0	0	1	1	0	1	0	0	0	0	0	1	1	1	0	0	1	1	0	1	0	0	1	1	0	0	0	0	0	1	0	1	1	0	1	1	0	1	0	1	0	1	1	0
84	1	18	0	0	1	1	0	0	1	1	0	1	1	1	1	0	1	1	1	1	0	0	1	0	1	1	0	1	0	1	1	1	0	0	1	0	0	1	0	1	0	1	1	0	1	0	0	1	1
85	2	19	0	1	0	1	0	1	1	0	1	0	0	0	0	0	1	0	1	0	0	1	0	0	1	0	0	1	1	1	1	0	0	0	1	0	1	1	0	1	1	0	1	1	0	1	0	1	1
86	2	19	1	1	1	1	0	1	1	1	1	1	0	1	0	0	1	1	1	1	0	1	0	0	1	0	0	0	1	0	0	1	0	1	0	0	0	1	0	1	1	0	1	1	0	1	0	1	1
87	1	21	0	1	0	1	0	0	1	1	0	1	1	1	1	0	1	1	1	1	0	1	0	0	1	0	0	1	1	0	0	0	1	0	1	0	0	1	0	0	0	1	0	1	0	1	0	1	1
88	1	22	1	0	0	0	0	0	1	0	1	0	0	0	0	0	0	0	1	0	0	1	0	0	1	0	0	1	1	0	0	0	0	0	1	1	0	0	1	0	0	1	0	1	0	1	0	1	1
89	2	20	1	0	0	0	0	1	1	0	1	0	0	0	1	1	0	0	0	0	1	1	1	0	1	1	0	1	1	0	1	0	0	0	1	1	0	0	1	1	0	1	0	0	0	0	0	1	1
90	1	20	1	0	0	0	0	1	1	1	1	1	0	0	1	0	0	0	0	0	0	1	1	0	1	0	0	1	1	1	1	0	1	0	1	1	1	0	1	0	0	1	0	1	0	1	0	0	1
91	2	18	0	0	0	0	0	0	1	0	1	0	0	0	0	0	1	0	1	0	0	1	0	0	1	0	0	1	1	0	0	0	0	0	0	0	0	0	0	0	0	1	0	0	0	0	0	1	1
92	2	19	1	1	1	0	0	1	1	0	1	1	0	1	1	0	1	1	1	0	0	1	1	0	0	1	1	1	1	0	0	0	0	0	0	1	0	0	1	1	0	1	0	1	0	0	0	1	1
93	2	19	0	1	0	1	0	0	1	1	1	0	0	0	0	0	1	1	1	1	0	1	0	0	1	0	0	0	1	0	0	0	0	0	1	0	1	1	0	0	1	0		1	0	1	0	0	0
94	2	19	1	1	0	0	0	1	1	1	1	0	0	1	1	0	1	0	1	0	0	1	0	0	1	0	0	1	1	0	0	0	0	0	1	0	1	1	0	1	1	0	0	1	0	1	0	0	1
95	1	19	1	0	1	1	1	1	1	1	1	1	1	1	1	0	1	0	1	1	1	0	1	1	1	0	1	1	1	0	1	0	0	0	1	0	1	1	0	1	1	0	1	0	1	0	1	0	1
96	2	20	1	0	0	0	0	1	1	0	1	0	0	1	1	0	0	1	1	1	0	1	0	0	1	1	0	1	1	0	0	0	1	0	1	0	1	1	0	1	0	0	0	1	0	1	0	0	1
97	2	20	0	1	1	1	1	0	0	1	0	1	1	0	1	0	1	1	0	0	0	1	0	0	1	0	1	1	1	0	0	0	1	0	1	0	1	1	0	0	1	0	1	0	1	0	1	0	0
98	1	18	0	1	1	1	0	1	1	0	1	0	0	0	0	0	1	1	1	1	0	1	1	0	1	0	0	1	1	0	0	0	0	0	1	0	1	1	0	1	1	1	1	1	0	1	0	1	1
99	2	20	1	0	1	0	0	1	1	1	0	1	1	1	1	1	0	0	0	0	1	0	1	1	0	0	1	1	1	0	0	0	0	0	1	0	1	1	0	1	1	0	0	1	1	0	0	0	1
100	1	19	1	0	0	0	0	1	1	0	1	0	0	0	1	0	1	1	1	1	0	1	0	0	1	0	0	1	1	0	0	0	0	0	0	1	0	0	1	0	0	0	0	1	0	1	0	0	1
101	2	21	0	0	1	1	1	1	1	1	0	1	1	1	1	0	1	1	1	1	0	1	0	0	1	0	0	1	1	0	0	0	0	0	1	0	1	1	0	1	1	0	1	1	1	0	1	1	0
102	2	21	0	1	1	0	0	1	1	1	1	1	0	1	0	0	1	0	1	0	0	1	0	0	1	0	0	1	0	0	0	0	1	0	1	0	1	1	0	1	0	1	0	0	1	0	0	1	1
103	2	18	0	1	1	1	0	0	1	1	0	1	1	1	1	0	0	0	1	0	0	1	0	0	1	0	0	1	1	0	0	0	0	0	1	0	1	1	0	1	1	1	1	0	1	0	1	0	0
104	1	18	1	1	1	0	0	0	1	0	1	0	0	1	1	0	0	0	1	1	0	1	0	0	1	0	0	1	1	0	0	0	0	0	1	0	1	1	0	1	0	0	0	1	0	1	0	1	1
105	2	17	1	0	0	0	0	1	1	1	1	0	0	1	1	0	1	0	1	0	0	1	0	0	1	1	0	1	1	0	0	0	0	0	1	0	1	1	0	1	0	1	1	0	1	0	0	1	0
106	2	20	1	1	0	1	0	1	1	1	0	0	1	1	1	0	1	1	1	1	0	1	0	0	1	1	0	1	1	1	0	0	1	0	1	0	1	1	0	1	1	0	0	1	0	1	0	1	1
107	1	20	1	0	0	1	0	1	1	0	1	0	0	1	0	0	1	1	1	0	1	1	0	0	1	0	0	1	1	0	0	0	0	0	0	0	1	1	0	1	1	0	0	1	0	1	0	1	1
108	1	18	1	1	0	1	0	0	1	0	0	0	0	0	1	0	1	0	1	0	0	1	0	0	1	0	0	1	1	0	0	0	0	0	0	0	0	1	0	0	0	0	0	0	0	0	0	0	0
109	2	18	0	0	0	0	0	1	1	0	1	0	0	0	1	0	0	0	1	0	0	1	0	0	1	0	0	1	1	0	0	0	0	0	1	0	1	1	0	0	0	0	0	1	0	1	0	0	1
110	1	19	0	0		1	0	1	0	1	0	1	0	1	0	0	0	0	1	1	0	0	1	0	1	0	0	1	1	0	0	1	0	0	1	0	0	0	0	1	1	1	1	0	0	0	1	1	1
111	2	19	0	0	0	1	0	1	1	0	1	0	0	0	0	1	0	0	0	0	1	0	0	0	1	0	0	0	1	0	0	0	0	0	0	0	1	0	0	1	0	1	0	0	0	1	0	0	0
112	2	19	0	0	1	0	0	0	1	0	1	0	0	1	0	0	1	0	1	0	0	0	0	0	1	0	0	1	1	0	0	0	0	0	1	1	1	0	1	0	0	1	0	1	0	1	0	0	0
113	1	20	0	0	1	0	1	0	0	0	1	0	0	0	0	0	0	0	1	1	0	1	0	0	1	0	0	1	1	0	0	0	0	0	1	0	1	1	0	0	0	0	0	1	0	1	0	0	1
114	2	18	1	0	0	0	0	0	1	0	1	0	0	0	1	0	0	0	1	1	1	1	1	0	1	1	0	1	1	1	1	0	0	0	1	0	1	1	0	1	1	0	0	1	0	1	0	0	1
115	2	20	0	1	0	1	1	1	1	1	0	1	1	1	0	1	1	1	1	1	0	1	0	0	1	0	0	1	0	0	0	1	0	0	1	0	1	1	0	1	1	0	1	0	1	0	1	0	0
116	1	21	0	0	1	0	1	1	0	0	1	1	0	0	1	0	0	0	1	0	0	1	0	0	1	0	0	0	1	0	0	0	0	0	0	0	1	0	0	1	0	0	0	1	0	1	0	0	1
117	2	20	0	1	0	1	1	1	1	1	0	1	0	1	0	0	1	1	1	1	0	0	1	1	1	0	1	1	1	1	1	0	0	0	1	0	0	1	1	0	0	1	1	0	0	1	0	1	1
118	2	20	0	1	1	1	1	1	1	1	1	1	0	1	1	0	0	0	0	0	0	1	0	0	0	0	0	0	1	0	0	0	0	0	1	0	1	0	1	1	0	1	0	0	1	0	1	0	1
119	1	18	2	1	1	0	1	0	1	1	1	1	0	0	1	0	0	1	0	1	1	0	1	1	0	1	1	0	1	1	0	0	0	0	0	1	0	1	1	0	0	1	0	0	0	1	0	1	0
120	1	20	2	0	1	0	1	0	1	1	1	1	1	0	1	1	0	0	0	0	1	0	0	1	0	1	0	0	1	1	0	0	1	1	0	1	0	1	1	0	1	0	0	1	0	1	0	1	1
121	2	18	2	1	0	0	0	0	0	0	0	1	0	0	0	0	0	0	0	0	0	0	1	0	0	1	0	0	1	1	0	1	0	0	0	1	0	1	1	0	1	1	0	0	1	0	1	1	1
122	1	21	2	1	0	1	0	0	1	1	0	0	1	0	0	1	0	1	0	1	1	0	0	1	1	0	1	1	1	0	1	1	1	1	0	1	0	1	1	0	1	0	1	0	1	0	1	0	1
123	1	20	2	1	0	0	1	0	1	1	1	0	1	0	1	1	0	1	0	1	0	1	1	1	0	1	0	0	1	0	1	1	1	1	0	1	1	1	0	1	1	0	0	0	1	0	1	1	0
124	2	18	2	1	0	0	0	0	0	1	0	0	1	0	0	0	0	1	0	1	0	1	1	1	0	1	0	0	1	1	1	1	0	1	0	1	0	1	0	1	1	0	0	1	1	0	1	1	0
125	1	19	2	0	0	0	0	0	0	1	0	1	0	0	0	1	0	1	1	1	0	0	1	0	0	1	0	0	1	1	0	0	0	0	0	1	0	1	1	0	1	0	1	1	1	0	1	0	1
126	1	19	2	1	0	0	1	1	0	1	1	1	0	0	0	0	0	1	0	1	1	0	1	1	0	1	0	0	1	0	1	0	0	0	0	0	0	1	1	0	1	1	0	0	0	1	0	1	0
127	1	19	2	1	1	1	1	1	1	1	0	1	0	0	1	0	0	1	0	1	1	1	1	0	0	1	0	0	1	0	1	1	0	0	1	1	0	1	0	1	1	0	1	1	0	1	0	1	1
128	2	20	2	1	0	0	0	0	1	1	0	0	1	1	0	1	0	1	1	0	0	0	0	1	0	1	1	0	1	1	0	1	0	0	0	1	1	0	1	1	0	0	1	0	1	0	1	0	1
129	2	20	2	1	1	1	1	0	1	1	1	0	1	0	1	1	0	0	1	1	0	1	0	1	1	0	1	1	1	1	1	1	1	1	0	1	0	1	1	1	1	1	0	1	0	0	1	0	0
130	2	21	2	1	0	0	0	0	1	1	1	1	0	0	0	0	0	1	1	1	1	0	1	0	0	1	0	0	1	1	0	0	0	0	0	1	0	1	1	0	1	1	1	0	1	0	1	0	1
131	1	18	2	1	0	1	1	0	0	1	1	0	1	1	0	1	0	1	0	1	1	0	1	0	0	1	0	1	1	1	0	0	0	0	0	1	1	0	0	1	0	0	1	0	1	0	1	0	1
132	2	19	2	0	1	0	1	0	0	1	1	0	1	1	1	0	0	1	1	1	1	0	1	1	0	1	1	0	1	1	1	0	0	1	0	1	0	1	1	0	1	1	0	1	0	1	1	0	0
133	1	20	2	1	0	0	1	0	0	1	0	1	0	0	0	0	0	0	1	0	0	0	1	0	0	1	0	0	1	1	0	0	0	1	0	0	0	1	1	0	1	1	1	0	1	0	0	1	0
134	2	20	2	0	1	0	1	0	1	1	1	1	1	0	1	0	0	1	1	1	1	0	1	1	0	1	1	0	1	1	1	1	0	1	0	1	0	1	0	0	1	0	1	1	1	0	1	1	1
135	2	20	2	0	1	1	1	1	0	1	1	0	1	1	1	1	0	1	0	1	0	0	0	1	1	0	1	0	1	1	0	0	0	0	0	1	0	1	1	0	0	0	1	0	0	1	0	1	1
136	2	21	0	1	0	1	0	0	1	0	1	0	0	1	0	0	1	1	0	1	0	1	1	0	1	0	0	1	1	0	1	1	0	1	1	0	1	1	0	1	1	0	0	1	0	1	0	0	1
137	1	19	2	1	0	0	0	1	1	1	0	1	1	0	0	0	0	1	1	1	0	0	1	1	0	1	0	0	1	1	0	1	0	1	0	1	0	1	1	0	1	1	1	0	1	0	1	0	1
138	2	20	2	0	1	0	0	1	0	1	0	1	0	0	1	1	0	1	0	1	0	0	1	0	0	1	0	1	1	1	0	0	0	1	0	1	0	1	1	0	1	0	1	1	0	1	0	1	1
139	2	20	1	0	1	0	1	0	0	1	1	0	1	1	1	1	1	1	1	1	0	1	1	0	0	1	0	0	1	0	0	0	0	0	1	0	0	1	1	0	1	1	1	0	1	0	1	0	0
140	1	19	2	1	1	0	1	0	1	1	1	0	1	1	1	1	1	1	0	0	0	1	1	0	0	0	1	0	1	1	1	1	0	1	0	1	0	1	0	0	1	0	1	1	0	0	0	0	1
[truncated: 76 more columns]
